# Supplementary material for: Cortical atrophy in chronic subdural hematoma from ultra-structures to physical properties
Source: Sci Rep. 2023 Feb 28;13:3400. doi: 10.1038/s41598-023-30135-8 (PMC9975247; doi:10.1038/s41598-023-30135-8)
Supplement: Supplementary file 8 — Supplementary Information 8. [file 41598_2023_30135_MOESM8_ESM.xlsx]

## Sheet: casi
FI	IC	CS	Dtmax	Age	Sex	RCA index	RCA STD	RCA averange	MDPreop	MDPost 30	MDPost 90	Shift pre	Shift post 30	Shift post 90	KPS PreOp	KPS PostOp	Side	Complications	Presentation
10.7	5.6	3.1	133.3	78	m	0.145536	0.0346332	0.176912	20	6	2	15	5	3	60	90	right		hemiparesis, disorientation
6.3	7.3	6	139.1	80	m	0.140906			15	3	1	8	4	3	60	90	right		aphasia, hemiparesis, disorientation
9.2	12.5	5.5	121.5	85	m	0.223868			28	15	8	10	3	4	40	90	right		ataxia, hemiparesis, disorientation
7.7	8.6	7.3	136.1	76	m	0.173402			30	12	5	10	5	2	40	90	right		aphasia, hemiparesis, disorientation
4.1	7.7	6.1	136.9	66	m	0.130752			22	3	1	6	3	1	40	90	left		anisocoria, spastic tetraparesis
5.1	7.9	4	118.2	73	f	0.143824			22	13	8	7	3	3	60	90	right		hemiparesis
6.7	10.5	7.2	126.8	71	f	0.192429			18	4	1	14	2	1	40	90	left		vertigo, hemiparesis
5	9.3	6.5	124	60	f	0.167742			18.3	0	0	15	0	1	40	90	left		disorientation, hemiparesis, aphasia
4.2	7.6	5.4	116.6	81	f	0.147513			18	13	6	12	7	1	80	90	right		aphasia
13.7	7.3	5.1	125.5	83	f	0.207968			20.3	7.9	4	20.1	5.3	3	70	90	right		disorientation, hemiparesis
7.5	8.1	9	130.1	85	m	0.189085			23.2	7.8	3	9.3	4	3	60	90	right		hemiparesis
10.5	6.5	3.5	128.5	80	f	0.159533			13.2	5	3	4.5	1	4	60	80	right		severe headache
12.2	15.2	5.9	131	85	m	0.254198			18	9	6	6	2	3	40	70	left		ataxia
8.4	13.9	5.1	121.3	82	f	0.225886			28.1	17.2	6	7.7	0	3	40	90	left		aphasia, hemiparesis
3	19.5	3.5	129.7	78	m	0.200463			22	14	8	8.6	4.2	1	70	90	left		aphasia, disorientation
2.5	9	6.6	135.1	76	m	0.133975			10	0	0	5	0	1	60	90	left		hemiparesis
9	13.2	3.5	136.4	81	m	0.188416			19	13	6	7	3.4	3	60	90	right		disorientation
9.3	5.5	6.7	138.2	85	m	0.155572			20	8	3	11.9	5.4	0	40	80	left		disorientation, hemiparesis, aphasia
3.8	13.9	8.7	131.9	80	m	0.200152			20	5	3	10	1	0	60	90	left		drowsiness, disorientation, hemiparesis, aphasia
5.2	8.3	4.3	135.5	75	m	0.131365			23	14	7	7.4	1	0	40	80	right		aphasia, hemiparesis
10.5	17.5	9.5	141.4	85	m	0.265205			27	21	4	4	1	1	70	80	right		drowsiness, disorientation, hemiparesis, aphasia
3.3	9.4	2.2	134.7	70	m	0.110616			14	6	4	7	3	0	60	90	right		hemiparesis
3.5	12.3	5.8	132.7	75	m	0.162773			18	14	8	4	0	1	60	90	left		disorientation, hemiparesis
6.9	8.2	5.1	127	79	f	0.159055			30	16	8	6.7	0	1	70	90	right		ataxia
3.6	9.8	6.1	129.9	80	f	0.150115			20	10	1	5	2	1	60	90	left		disorientation, hemiparesis
1	14.5	7	131.5	78	f	0.171103			25	18.8	8.3	12	6.6	3	60	90	left		aphasia, hemiparesis
4.5	10.4	3.4	136.5	69	m	0.134066			21	16	6	8	6	3	60	90	right		coma
13	5.7	5.5	126.7	79	f	0.191002			21.7	15	7	11	7	4	60	80	left		disorientation
7.4	10.7	6.3	133.1	85	f	0.183321			22.6	16.7	8	8.5	6.3	2	70	80	right		disorientation, ataxia
2.4	10.6	6.7	137.5	63	f	0.143273			22.5	8	0	18	8.5	1	60	90	right		drowsiness, disorientation, hemiparesis
3.8	9.6	6.4	133.4	84	f	0.148426			26.1	17.7	8.7	10	7	3	60	80	left		drowsiness, disorientation, hemiparesis
6.2	6.6	5.9	127.8	61	f	0.146322			22.2	5	1	8	5	1	60	90	left		disorientation, hemiparesis
5.9	12.8	5.9	143.3	84	f	0.171668			38.3	3	1	12	4	1	60	90	right		dysphasia, hemiparesis
4.7	7.3	4.8	128.3	84	f	0.130943			20	13	3	7	3	1	60	80	right		hemiparesis
6.5	10.1	6.1	129.1	85	m	0.175833			19.5	13.7	6	9.6	6.6	3	60	90	left		hemiparesis, disorientation
9.6	8.8	10.8	138.1	85	m	0.211441			24.3	10.7	5.5	8	5.4	3	50	70	left		aphasia, hemiparesis, disorientation
10.5	4.4	6.3	139.2	72	m	0.152299			22.5	12.4	3	13.8	8.4	4	60	90	right		ataxia, hemiparesis, disorientation
8.6	9.6	7.2	122.8	83	m	0.20684			22	11.4	7.6	9	6	3	50	80	left		aphasia, hemiparesis, disorientation
7	9.3	10.2	117.2	83	f	0.226109			30	22.7	1.22	15	8.7	3	10	80	right		anisocoria, spastic tetraparesis
4.8	6.5	3.2	121	72	m	0.119835			18	3	1	7	2	1	60	100	right		hemiparesis
6.2	11.1	8.2	120	82	m	0.2125			25	14	6	8	3	1	60	90	left		vertigo, hemiparesis
5.3	9	6.9	139.3	73	m	0.15219			30	15.4	5	9	6	3	60	80	left		disorientation, hemiparesis, aphasia
6.5	15.5	5.8	124	97	f	0.224194			20.4	12.5	0	2	1	0	70	90	right		aphasia
5.5	9.6	9.6	131.3	78	m	0.188119			31	0	0	5	0	0	60	100	right	postop seizures, tracheo	disorientation, hemiparesis
3.5	9	12.3	133.7	71	m	0.18549			29	15	0	6	1	0	60	90	right		hemiparesis
4.9	5.6	4.6	119.2	74	f	0.126678			19	6	2	9	2	0	90	100	right		severe headache
5.7	10.3	5.5	135.6	88	m	0.158555			17.4	5	1	6	0	0	80	90	right		ataxia
6.3	8.1	6.2	129.8	77	m	0.158706			26.8	17.6	8	4	2.5	0	60	90	left		aphasia, hemiparesis
5.2	11.6	9	123	82	m	0.209756			18.8	6	5	5	0	0	70	50	left		aphasia, disorientation
10	11.3	8	128.7	87	m	0.227661			25	8	1	13	3	0	60	90	right		hemiparesis
7.9	10.8	7	145	85	m	0.177241			26	6	8	10	3	0	80	100	left	postop seizures, tracheo	disorientation
6	4	6.3	130.3	73	m	0.125096			31	11	1	10	3	0	60	90	left		disorientation, hemiparesis, aphasia
5.7	14.6	5.3	127.3	96	m	0.2011			30	15	0	8	0	0	40	60	left		drowsiness, disorientation, hemiparesis, aphasia
5.2	10.6	5.5	127.9	73	m	0.166536			17	11	6	7	3	0	60	90	left		aphasia, hemiparesis
6.9	14.3	5.2	120.8	71	f	0.218543			25	10	4	12	3	0	40	80	right		drowsiness, disorientation, hemiparesis, aphasia
6	13.5	7	123.8	85	m	0.214055			30	20	3	6	4.5	0	60	80	right		hemiparesis
3.9	12	7.2	132.4	77	m	0.174471			22	6	3	11	3	0	60	90	left		disorientation, hemiparesis
2.5	6.5	4.2	132.4	63	m	0.0996979			20	8	6	8	3	0	80	100	right	pneumonia	ataxia
4.4	11.6	5.8	127.9	84	f	0.170446			17.4	8.8	6	5	3	1	60	70	right		disorientation, hemiparesis
7.5	11.3	6	137	80	f	0.181022			34	17	8	6.6	2.4	0	60	90	left		aphasia, hemiparesis
5.3	12.6	4.6	118.5	81	f	0.189873			32	12.1	0	16.5	6.2	0	10	60	right		coma
6	11.5	5	128.4	76	m	0.175234			24.5	8	6	6.5	0	0	80	100	left		disorientation
5.9	13.2	7.3	133.1	90	m	0.198347			28	10	3	12	0	0	80	90	left		disorientation, ataxia
7	13.3	7	123.6	74	f	0.220874			21	8	3	13	3	1	40	90	right		drowsiness, disorientation, hemiparesis
7	9.8	6	126.8	64	f	0.179811			20	6	7	9	3	1	40	80	right		drowsiness, disorientation, hemiparesis
7.5	12.6	5	126.7	84	m	0.198106			20	0	4	7	0	3	40	90	right		disorientation, hemiparesis
7.2	10.9	7.6	132.6	85	m	0.193816			15	11.8	4	4	2.9	3	60	100	left	pneumonia	dysphasia, hemiparesis
9	13.6	7	139.2	82	m	0.212644			31.7	14.5	8	10	5	4	60	80	right		hemiparesis
4.2	12.3	5.9	131.6	62	m	0.170213			27	12.4	8	15	9	2	80	100	right		ataxia
6.8	10	6.9	123.2	78	f	0.19237			26	12	1	9	4	1	80	100	left		ataxia
10.7	5.6	3.1	133.3	78	m	0.145536			20	6	8.3	15	5	3	60	90	right		aphasia, hemiparesis, disorientation
6.3	7.3	6	139.1	80	m	0.140906			15	3	6	8	4	1	60	90	right		ataxia, hemiparesis, disorientation
9.2	12.5	5.5	121.5	85	m	0.223868			28	15	7	10	3	1	40	90	right		aphasia, hemiparesis, disorientation
7.7	8.6	7.3	136.1	76	m	0.173402			30	12	8	10	5	1	40	90	right		anisocoria, spastic tetraparesis
4.1	7.7	6.1	136.9	66	m	0.130752			22	3	0	6	3	3	40	90	left		hemiparesis
5.1	7.9	4	118.2	73	f	0.143824			22	13	8.7	7	3	3	60	90	right		vertigo, hemiparesis
6.7	10.5	7.2	126.8	71	f	0.192429			18	4	1	14	2	4	40	90	left		disorientation, hemiparesis, aphasia
5	9.3	6.5	124	60	f	0.167742			18.3	0	1	15	0	3	40	90	left		aphasia
4.2	7.6	5.4	116.6	81	f	0.147513			18	13	3	12	7	3	80	90	right		disorientation, hemiparesis
13.7	7.3	5.1	125.5	83	f	0.207968			20.3	7.9	6	20.1	5.3	1	70	90	right		hemiparesis
7.5	8.1	9	130.1	85	m	0.189085			23.2	7.8	5.5	9.3	4	1	60	90	right		severe headache
10.5	6.5	3.5	128.5	80	f	0.159533			13.2	5	3	4.5	1	1	60	80	right		ataxia
12.2	15.2	5.9	131	85	m	0.254198			18	9	7.6	6	2	1	40	70	left		aphasia, hemiparesis
8.4	13.9	5.1	121.3	82	f	0.225886			28.1	17.2	1.22	7.7	0	3	40	90	left		aphasia, disorientation
3	19.5	3.5	129.7	78	m	0.200463			22	14	1	8.6	4.2	3	70	90	left		hemiparesis
2.5	9	6.6	135.1	76	m	0.133975			10	0	6	5	0	4	60	90	left		disorientation
9	13.2	3.5	136.4	81	m	0.188416			19	13	8.3	7	3.4	3	60	90	right		disorientation, hemiparesis, aphasia
9.3	5.5	6.7	138.2	85	m	0.155572			20	8	6	11.9	5.4	2	40	80	left		drowsiness, disorientation, hemiparesis, aphasia
3.8	13.9	8.7	131.9	80	m	0.200152			20	5	7	10	1	1	60	90	left		aphasia, hemiparesis
5.2	8.3	4.3	135.5	75	m	0.131365			23	14	8	7.4	1	3	40	80	right		drowsiness, disorientation, hemiparesis, aphasia
10.5	17.5	9.5	141.4	85	m	0.265205			27	21	0	4	1	1	70	80	right		hemiparesis
3.3	9.4	2.2	134.7	70	m	0.110616			14	6	8.7	7	3	1	60	90	right		disorientation, hemiparesis
3.5	12.3	5.8	132.7	75	m	0.162773			18	14	1	4	0	1	60	90	left		ataxia
6.9	8.2	5.1	127	79	f	0.159055			30	16	1	6.7	0	3	70	90	right		disorientation, hemiparesis
3.6	9.8	6.1	129.9	80	f	0.150115			20	10	3	5	2	1	60	90	left		aphasia, hemiparesis
1	14.5	7	131.5	78	f	0.171103			25	18.8	6	12	6.6	3	60	90	left		coma
4.5	10.4	3.4	136.5	69	m	0.134066			21	16	5.5	8	6	3	60	90	right		disorientation
13	5.7	5.5	126.7	79	f	0.191002			21.7	15	7	11	7	4	60	80	left		disorientation, ataxia
7.4	10.7	6.3	133.1	85	f	0.183321			22.6	16.7	8	8.5	6.3	2	70	80	right		drowsiness, disorientation, hemiparesis
2.4	10.6	6.7	137.5	63	f	0.143273			22.5	8	0	18	8.5	1	60	90	right		drowsiness, disorientation, hemiparesis
3.8	9.6	6.4	133.4	84	f	0.148426			26.1	17.7	8.7	10	7	3	60	80	left		disorientation, hemiparesis
6.2	6.6	5.9	127.8	61	f	0.146322			22.2	5	1	8	5	1	60	90	left		ataxia, hemiparesis, disorientation
5.9	12.8	5.9	143.3	84	f	0.171668			38.3	3	1	12	4	1	60	90	right		ataxia, hemiparesis, disorientation
4.7	7.3	4.8	128.3	84	f	0.130943			20	13	3	7	3	1	60	80	right		hemiparesis, disorientation
6.5	10.1	6.1	129.1	85	m	0.175833			19.5	13.7	6	9.6	6.6	3	60	90	left		hemiparesis, disorientation
9.6	8.8	10.8	138.1	85	m	0.211441			24.3	10.7	5.5	8	5.4	3	50	70	left		aphasia, hemiparesis, disorientation
10.5	4.4	6.3	139.2	72	m	0.152299			22.5	12.4	3	13.8	8.4	4	60	90	right		ataxia, hemiparesis, disorientation
8.6	9.6	7.2	122.8	83	m	0.20684			22	11.4	7.6	9	6	3	50	80	left		aphasia, hemiparesis, disorientation
7	9.3	10.2	117.2	83	f	0.226109			30	22.7	1.22	15	8.7	3	10	80	right		anisocoria, spastic tetraparesis
4.8	6.5	3.2	121	72	m	0.119835			18	3	1	7	2	1	60	100	right		hemiparesis
6.2	11.1	8.2	120	82	m	0.2125			25	14	6	8	3	1	60	90	left		vertigo, hemiparesis
5.3	9	6.9	139.3	73	m	0.15219			30	15.4	5	9	6	1	60	80	left		disorientation, hemiparesis, aphasia
6.5	15.5	5.8	124	97	f	0.224194			20.4	12.5	0	2	1	1	70	90	right		aphasia
5.5	9.6	9.6	131.3	78	m	0.188119			31	0	0	5	0	3	60	100	right		disorientation, hemiparesis
3.5	9	12.3	133.7	71	m	0.18549			29	15	0	6	1	3	60	90	right		hemiparesis
4.9	5.6	4.6	119.2	74	f	0.126678			19	6	1	9	2	4	90	100	right		severe headache
5.7	10.3	5.5	135.6	88	m	0.158555			17.4	5	1	6	0	3	80	90	right		ataxia
6.3	8.1	6.2	129.8	77	m	0.158706			26.8	17.6	7	4	2.5	2	60	90	left		aphasia, hemiparesis
5.2	11.6	9	123	82	m	0.209756			18.8	6	6	5	0	1	70	50	left		aphasia, disorientation
10	11.3	8	128.7	87	m	0.227661			25	8	6	13	3	3	60	90	right		hemiparesis
7.9	10.8	7	145	85	m	0.177241			26	6	15	10	2	1	80	100	left	postop seizures, tracheo	disorientation
6	4	6.3	130.3	73	m	0.125096			31	11	6	10	3	1	60	90	left		disorientation, hemiparesis, aphasia
5.7	14.6	5.3	127.3	96	m	0.2011			30	15	7	8	0	1	40	60	left		drowsiness, disorientation, hemiparesis, aphasia
5.2	10.6	5.5	127.9	73	m	0.166536			17	11	5.8	7	2	3	60	90	left		aphasia, hemiparesis
6.9	14.3	5.2	120.8	71	f	0.218543			25	10	9	12	3	3	40	80	right		drowsiness, disorientation, hemiparesis, aphasia
6	13.5	7	123.8	85	m	0.214055			30	20	7	6	4.5	4	60	80	right		hemiparesis
3.9	12	7.2	132.4	77	m	0.174471			22	14	12	11	2	3	60	90	left		disorientation, hemiparesis
2.5	6.5	4.2	132.4	63	m	0.0996979			20	11	5.5	8	3	3	80	100	right		ataxia
4.4	11.6	5.8	127.9	84	f	0.170446			17.4	8.8	4	5	3	1	60	70	right		disorientation, hemiparesis
7.5	11.3	6	137	80	f	0.181022			34	17	7	6.6	2.4	1	60	90	left		aphasia, hemiparesis
5.3	12.6	4.6	118.5	81	f	0.189873			32	12.1	6	16.5	6.2	1	10	60	right		coma
6	11.5	5	128.4	76	m	0.175234			24.5	8	0	6.5	0	3	80	100	left		disorientation
5.9	13.2	7.3	133.1	90	m	0.198347			28	10	0	12	0	3	80	90	left		disorientation, ataxia
7	13.3	7	123.6	74	f	0.220874			21	11	0	13	2	4	40	90	right		drowsiness, disorientation, hemiparesis
7	9.8	6	126.8	64	f	0.179811			20	11	0	9	2	2	40	80	right		drowsiness, disorientation, hemiparesis
7.5	12.6	5	126.7	84	m	0.198106			20	0	0	7	0	1	40	90	right		disorientation, hemiparesis
7.2	10.9	7.6	132.6	85	m	0.193816			15	11.8	3	4	2.9	1	60	100	left	pneumonia	dysphasia, hemiparesis
9	13.6	7	139.2	82	m	0.212644			31.7	14.5	4	10	5	3	60	80	right		hemiparesis
4.2	12.3	5.9	131.6	62	m	0.170213			27	12.4	4	15	9	1	80	100	right		ataxia
6.8	10	6.9	123.2	78	f	0.19237			26	12	3	9	4	1	80	100	left		ataxia
6.7	10.5	7.2	126.8	71	f	0.192429			18	4	3	14	2	1	40	90	left		aphasia, hemiparesis, disorientation
5	9.3	6.5	124	60	f	0.167742			18.3	0	0	15	0	3	40	90	left		hemiparesis
4.2	7.6	5.4	116.6	81	f	0.147513			18	13	4	12	7	3	80	90	right		hemiparesis, disorientation
13.7	7.3	5.1	125.5	83	f	0.207968			20.3	7.9	4	20.1	5.3	4	70	90	right		ataxia, disorientation
7.5	8.1	9	130.1	85	m	0.189085			23.2	7.8	4	9.3	4	3	60	90	right		ataxia, hemiparesis, disorientation
10.5	6.5	3.5	128.5	80	f	0.159533			13.2	5	2	4.5	1	2	60	80	right		hemiparesis, disorientation
12.2	15.2	5.9	131	85	m	0.254198			18	9	2	6	2	1	40	70	left		ataxia, hemiparesis, disorientation
8.4	13.9	5.1	121.3	82	f	0.225886			28.1	17.2	5	7.7	0	3	40	90	left		ataxia, hemiparesis, disorientation
3	19.5	3.5	129.7	78	m	0.200463			22	14	3	8.6	4.2	1	70	90	left		hemiparesis, disorientation
2.5	9	6.6	135.1	76	m	0.133975			10	0	0	5	0	1	60	90	left		hemiparesis, disorientation
9	13.2	3.5	136.4	81	m	0.188416			19	13	5	7	3.4	1	60	90	right		aphasia, hemiparesis, disorientation
9.3	5.5	6.7	138.2	85	m	0.155572			20	8	3	11.9	5.4	3	40	80	left		ataxia, hemiparesis, disorientation
3.8	13.9	8.7	131.9	80	m	0.200152			20	5	3	10	1	3	60	90	left		aphasia, hemiparesis, disorientation
5.2	8.3	4.3	135.5	75	m	0.131365			23	14	3	7.4	1	4	40	80	right		anisocoria, spastic tetraparesis
10.5	17.5	9.5	141.4	85	m	0.265205			27	21	11	4	1	3	70	80	right		hemiparesis
3.3	9.4	2.2	134.7	70	m	0.110616			14	6	3	7	3	3	60	90	right		vertigo, hemiparesis
3.5	12.3	5.8	132.7	75	m	0.162773			18	14	6	4	0	1	60	90	left		disorientation, hemiparesis, aphasia
6.9	8.2	5.1	127	79	f	0.159055			30	16	6	6.7	0	1	70	90	right		aphasia
3.6	9.8	6.1	129.9	80	f	0.150115			20	10	1	5	2	1	60	90	left		disorientation, hemiparesis
1	14.5	7	131.5	78	f	0.171103			25	18.8	8.3	12	6.6	3	60	90	left		hemiparesis
4.5	10.4	3.4	136.5	69	m	0.134066			21	16	6	8	6	3	60	90	right		severe headache
13	5.7	5.5	126.7	79	f	0.191002			21.7	15	7	11	7	4	60	80	left		ataxia
7.4	10.7	6.3	133.1	85	f	0.183321			22.6	16.7	8	8.5	6.3	2	70	80	right		aphasia, hemiparesis
2.4	10.6	6.7	137.5	63	f	0.143273			22.5	8	0	18	8.5	1	60	90	right		ataxia, hemiparesis, disorientation
3.8	9.6	6.4	133.4	84	f	0.148426			26.1	17.7	8.7	10	7	3	60	80	left		hemiparesis, disorientation
6.2	6.6	5.9	127.8	61	f	0.146322			22.2	5	1	8	5	1	60	90	left		ataxia, hemiparesis, disorientation
5.9	12.8	5.9	143.3	84	f	0.171668			38.3	3	1	12	4	1	60	90	right		ataxia, hemiparesis, disorientation
4.7	7.3	4.8	128.3	84	f	0.130943			20	13	3	7	3	1	60	80	right		hemiparesis, disorientation
6.5	10.1	6.1	129.1	85	m	0.175833			19.5	13.7	6	9.6	6.6	3	60	90	left		hemiparesis, disorientation
9.6	8.8	10.8	138.1	85	m	0.211441			24.3	10.7	5.5	8	5.4	3	50	70	left		aphasia, hemiparesis, disorientation
10.5	4.4	6.3	139.2	72	m	0.152299			22.5	12.4	3	13.8	8.4	4	60	90	right		ataxia, hemiparesis, disorientation
8.6	9.6	7.2	122.8	83	m	0.20684			22	11.4	7.6	9	6	3	50	80	left		aphasia, hemiparesis, disorientation
7	9.3	10.2	117.2	83	f	0.226109			30	22.7	1.22	15	8.7	2	10	80	right		anisocoria, spastic tetraparesis
4.8	6.5	3.2	121	72	m	0.119835			18	3	1	7	2	1	60	100	right		hemiparesis
6.2	11.1	8.2	120	82	m	0.2125			25	14	6	8	3	3	60	90	left		vertigo, hemiparesis
5.3	9	6.9	139.3	73	m	0.15219			30	15.4	5	9	6	1	60	80	left		disorientation, hemiparesis, aphasia
6.5	15.5	5.8	124	97	f	0.224194			20.4	12.5	0	2	1	1	70	90	right		aphasia
5.5	9.6	9.6	131.3	78	m	0.188119			31	0	0	5	0	1	60	100	right		disorientation, hemiparesis
3.5	9	12.3	133.7	71	m	0.18549			29	15	0	6	1	3	60	90	right		hemiparesis
4.9	5.6	4.6	119.2	74	f	0.126678			19	6	3	9	2	3	90	100	right		severe headache
5.7	10.3	5.5	135.6	88	m	0.158555			17.4	5	3	6	0	4	80	90	right		ataxia
6.3	8.1	6.2	129.8	77	m	0.158706			26.8	17.6	11	4	2.5	3	60	90	left		aphasia, hemiparesis
5.2	11.6	9	123	82	m	0.209756			18.8	6	3	5	0	3	70	50	left		aphasia, disorientation
10	11.3	8	128.7	87	m	0.227661			25	8	3	13	3	1	60	90	right		hemiparesis
7.9	10.8	7	145	85	m	0.177241			26	15	15	10	1	1	80	100	left	postop seizures, tracheo	disorientation
6	4	6.3	130.3	73	m	0.125096			31	11	6	10	3	3	60	90	left		disorientation, hemiparesis, aphasia
5.7	14.6	5.3	127.3	96	m	0.2011			30	15	6	8	0	0	40	60	left		drowsiness, disorientation, hemiparesis, aphasia
5.2	10.6	5.5	127.9	73	m	0.166536			17	6	5.8	7	1	0	60	90	left		aphasia, hemiparesis
6.9	14.3	5.2	120.8	71	f	0.218543			25	10	9	12	3	0	40	80	right		drowsiness, disorientation, hemiparesis, aphasia
6	13.5	7	123.8	85	m	0.214055			30	20	6	6	4.5	2	60	80	right		hemiparesis
