# Supplementary material for: Cortical atrophy in chronic subdural hematoma from ultra-structures to physical properties
Source: Sci Rep. 2023 Feb 28;13:3400. doi: 10.1038/s41598-023-30135-8 (PMC9975247; doi:10.1038/s41598-023-30135-8)
Supplement: Supplementary file 9 — Supplementary Information 9. [file 41598_2023_30135_MOESM9_ESM.xlsx]

## Sheet: controlli 
FI	IC	CS	Dtmax	Age	Sex	RCA index	RCA average	RCA STD
4.4	5.3	5.6	129.4	53	f	0.118238	0.0478591	0.137164
6.9	7.4	4.8	122.6	75	m	0.155791
3.1	2.6	5.2	127	45	m	0.0858268
4.4	4.3	5.3	122.1	76	f	0.11466
1.8	4.5	3.8	124	34	f	0.0814516
12.2	2.6	10.6	131.2	79	m	0.193598
2.8	4.2	6.9	126.5	44	f	0.109881
8.7	5.1	6.7	136.7	88	f	0.149963
4.7	9.6	4.7	126.8	81	f	0.149842
4.4	6.1	5.5	139.6	47	m	0.114613
1.7	6.7	7.4	119.1	86	f	0.132662
6.5	7	6.7	119.6	77	f	0.168896
3.6	3.7	2.8	128.6	51	m	0.0785381
7.9	11.5	7.9	140.2	79	m	0.194722
3.5	3.9	5	130.2	36	m	0.0952381
3.4	7.6	4.6	126.2	60	f	0.123613
3.9	5.3	4.6	131.4	52	m	0.105023
2.2	11.7	7.8	126	84	f	0.172222
3.5	5.4	4.4	125.6	76	f	0.105892
4.4	8.4	7	122.8	79	f	0.161238
1.4	4	5.7	124	39	f	0.0895161
3.3	4.4	5.7	129.2	51	m	0.103715
3.5	7.8	4.4	140.1	68	m	0.112063
3.4	5.1	2.5	137.3	44	m	0.0801165
3.4	3.4	3.5	125.5	46	f	0.0820717
3.6	4	5.1	124.3	44	f	0.102172
4.8	10	6.8	128.5	81	f	0.168093
7.6	8.4	7.2	122.1	71	f	0.190008
2	4	2.7	125.2	15	m	0.0694888
1.6	6.1	7.7	121.9	62	m	0.126333
2.4	5.4	5.8	131.2	59	m	0.103659
3.1	0.9	6.8	129.4	67	m	0.0834621
3.2	6.1	5.1	126.1	63	f	0.114195
3.7	5.7	3.8	126.9	58	f	0.104019
4.1	10.3	5.2	128	78	f	0.153125
9.6	16.1	11.4	137.9	83	m	0.269036
1.7	9.2	3.1	127.9	59	m	0.109461
9.9	8.5	6	126.6	75	m	0.192733
1.8	9.4	5.1	124.8	57	m	0.130609
5.2	11.9	5	136.5	66	m	0.161905
4	17.7	7.2	129.4	78	m	0.223338
1.9	3.3	1.9	133.8	23	m	0.0530643
1.5	3.9	2.9	135.2	20	m	0.0613905
4	8.2	5.3	137.3	42	m	0.127458
2.9	8.4	5	125.2	63	m	0.130192
3.1	13.1	6.6	138.7	79	m	0.164384
2	5.1	3.2	125.1	48	f	0.0823341
5.7	12.8	9.2	124.7	91	m	0.222133
4.9	11.5	4.1	133	70	m	0.154135
2.1	6.3	3.5	128.3	54	f	0.0927514
2.9	7.1	4.1	134.2	69	m	0.105067
5.2	17.7	4.5	123.1	79	f	0.222583
4.8	14.2	5.6	134.2	72	f	0.183308
4.1	14	4.4	129.2	75	m	0.174149
5.3	10.2	6.2	130.9	77	f	0.165775
2.2	6.8	2.8	129.6	59	f	0.0910494
4.4	11	6.3	139	71	m	0.156115
2.3	7	4.5	129.8	43	f	0.106317
2.5	4	3.1	130.8	35	m	0.0733945
4.9	12.4	4.2	129.1	80	f	0.166538
5.4	13.6	6.4	132.7	84	f	0.191409
2.6	6.5	3.2	121	30	m	0.101653
2.2	6	3	121.6	44	f	0.0921053
4.1	9.7	4.2	134.4	54	m	0.133929
4.8	14.2	5.7	133.5	87	f	0.185019
4	8.1	4.3	126.5	63	f	0.129644
4.9	9.6	6.2	138.9	84	m	0.149028
2.3	4.4	3.1	122.7	44	f	0.0798696
4.4	12	5.7	120.3	86	f	0.183707
2.1	4.8	2.5	123	25	f	0.0764228
2.6	4	2.3	130.5	40	m	0.0681992
4	12.6	6.7	140.3	73	m	0.166073
3.6	5.5	3.3	122.1	37	f	0.101556
2.6	5.7	3.7	132.2	29	m	0.0907716
4.4	12.4	7.1	123.2	85	m	0.193994
3	3.7	4.1	116.9	33	f	0.0923867
6.2	12.2	5.3	127.9	78	m	0.185301
5.3	12.4	6.7	136.4	91	f	0.178886
2.6	4.1	3.5	128.3	22	f	0.0795012
5.4	13.5	7.6	138.5	85	m	0.191336
2.6	3.1	3	121.7	30	f	0.0714873
4.4	6.1	5.5	141.4	64	m	0.113154
2.2	3.2	3.5	125.1	19	f	0.0711431
2.6	4.4	3	121.8	35	m	0.0821018
3.5	5.1	4.8	126.1	56	f	0.106265
11.7	14.4	5.6	124.4	90	m	0.254823
7.3	16.7	7.2	130.2	75	m	0.239631
3.6	8.3	5.1	120.7	70	f	0.140845
4	12.5	5.9	122.1	72	f	0.183456
3	6	5.6	123.9	60	f	0.117837
4	8.3	5.2	125.6	56	f	0.139331
5.1	14	5.4	121.1	89	f	0.202312
4.4	11	6.6	129.3	78	f	0.170147
2.7	5.5	4.7	133.3	50	m	0.0967742
3.1	9.4	3.7	120.4	50	f	0.134551
5.5	15.7	6.8	135.1	90	m	0.207254
3.1	6.8	4.1	131	44	m	0.10687
3.1	8.8	4.3	124.5	52	f	0.13012
4.2	10.3	6.7	119	75	f	0.178151
2.5	6.9	3	131.8	46	m	0.0940819
4.4	11.3	5.8	134.2	75	m	0.160209
1.7	3.1	2.8	129.5	22	m	0.0586873
3.5	13.2	6.2	117	91	f	0.195726
2.6	3.7	2.6	121.4	30	f	0.0733114
3.1	6.7	4.4	123.8	43	f	0.114701
4.7	14	6.3	135.6	79	m	0.184366
4.6	11.8	6	125.3	75	m	0.178771
2.7	6.8	3.7	119.9	51	f	0.110092
3.9	11.8	6	122.3	77	f	0.177433
2.3	4	3.3	126.5	37	m	0.0758893
3.9	15	5.8	119.6	82	f	0.206522
2.8	4.9	4.2	120.5	32	m	0.0987552
3.5	8	5	125.4	69	f	0.131579
2.7	3.8	4.1	126.9	20	m	0.0835303
5.1	9.3	5.9	130.4	75	m	0.155675
3.3	6.1	4.6	123.6	64	m	0.113269
4	12.2	7.4	126	83	f	0.187302
4.7	7.2	5.7	117.8	60	f	0.149406
6.1	12.6	7.4	129.2	92	f	0.202012
2.5	11.5	4	134.9	61	m	0.133432
3.5	10.6	4.6	122.9	81	m	0.152156
4.8	11.2	8.4	141.8	83	m	0.172073
2.2	7.1	4.9	138.3	60	f	0.102675
6.5	12.3	4.6	123	82	m	0.190244
5.2	13.3	5.8	141.8	76	m	0.171368
4.8	12.5	5.2	136.5	93	f	0.164835
5.1	11.6	5.8	130.1	94	m	0.172944
2.1	6	3.5	117.4	40	m	0.0988075
4.5	10.5	3.8	125.6	77	f	0.149682
4.8	12.6	6.3	126.4	86	m	0.1875
2.3	5.3	3.8	125.4	50	f	0.0909091
5.9	11	6.8	128.3	89	m	0.184723
3.5	7.6	4.4	124	64	m	0.125
3.1	7.2	4	138.8	59	f	0.103026
5.2	8.6	7.3	125.9	83	f	0.167593
4.2	6.4	3.8	123.4	48	f	0.116694
6	9.7	8.3	132.2	92	f	0.181543
2.4	5.2	4.1	125.6	58	f	0.0931529
2.8	8	7	131	71	m	0.135878
3.1	7	3.4	121.5	59	f	0.111111
2.8	7	2.8	127.2	51	m	0.0990566
2.4	5.3	3.3	135.1	41	m	0.0814212
2.9	5.4	2.7	134.3	41	m	0.0819062
3.5	12.7	6.1	128.4	69	m	0.173676
4.4	12	8.3	129	86	f	0.191473
1.7	6.1	4.4	131.3	53	m	0.092917
4.4	14.2	6.2	129.7	89	m	0.19121
4.8	9.7	5.7	133.5	78	f	0.151311
4.3	9.8	5.5	122	59	f	0.160656
3.5	4.8	4.1	128.8	49	m	0.0962733
2.2	4.9	3.5	136.5	36	m	0.0776557
3.1	8.2	4.7	131.8	53	f	0.121396
3.5	10	5.6	125.7	84	f	0.151949
3.9	10.2	5.7	128	67	m	0.154688
3.1	10.9	5	119.3	57	f	0.159262
3.3	5.3	3.3	133.9	52	f	0.0888723
4	9.7	5.9	121.8	81	f	0.16092
4	10.2	4.9	120	87	f	0.159167
2.7	9.3	5	126.9	68	m	0.133964
3.3	8.7	5.1	127.1	66	f	0.13454
2.7	6.8	3.1	128.9	48	f	0.0977502
4.4	13.1	7.8	128.5	84	m	0.196887
2.2	6.5	2.6	123.2	35	m	0.0917208
3.1	7.7	3.9	128.7	65	m	0.114219
3.2	6.6	7.5	125.2	64	m	0.138179
7	15	8.3	145.2	80	m	0.208678
3.5	6.8	4.6	124.4	52	f	0.119775
2.2	4.5	3.7	125.2	39	f	0.0830671
3.2	12	6.4	126.7	78	f	0.170481
3.9	14.2	6.1	127.9	83	f	0.18921
3.1	7.3	4.5	129.2	55	m	0.115325
2.1	5.4	3.9	135	61	m	0.0844444
2.7	11.7	4	123	78	f	0.149593
3.5	15.1	7.4	134	89	m	0.19403
2.6	5.2	3.5	132.7	41	f	0.0851545
5.3	6.6	3.8	122.5	44	f	0.128163
4	10.4	5.9	131.5	79	m	0.154373
3.1	7.6	3.8	132.2	46	m	0.109682
3.9	9	4.6	125.6	57	f	0.139331
4.4	13	7	127.6	77	f	0.191223
7	17.2	6.2	136.2	76	m	0.223201
3.5	8.3	3.8	126.9	67	f	0.122931
4.4	11.7	7.4	123.4	83	f	0.190438
3.2	5.4	3.9	123.5	63	f	0.101215
2.2	7.8	4.3	121.6	56	f	0.117599
2.2	6.2	4	144.9	61	m	0.0855763
3.9	6.1	3.3	143.5	47	m	0.0926829
5.8	13.6	7.9	121	84	f	0.22562
6	16.8	7.9	128.9	89	f	0.238169
3.9	11	4.4	126	64	m	0.153175
